# Supplementary material for: Platelets Guide Leukocytes to Their Sites of Extravasation
Source: PLoS Biol. 2016 May 6;14(5):e1002459. doi: 10.1371/journal.pbio.1002459 (PMC4859536; doi:10.1371/journal.pbio.1002459)
Supplement: S1 Data — (XLSX) [file pbio.1002459.s001.xlsx]

## Sheet: Fig. 1A
		10-24 μm	25-39 μm	40-54 μm	55-69 μm	70-84 μm	85-100 μm
unstimulated	rolling flux	16.0616	7.07714	2.98089	4.24628	1.69851	2.44978
		3.30786	11.374	9.75217	3.68471	10.0849	2.12833
		9.07714	7.65393	4.18471	8.25666	2.2748	1.59236
		10.0023	6.6261	3.3365	3.7825	2.223	1.5697
	firm adherence	5.66171	0.816593	0.398089	3.18471	0.454959	0.398089
		1.15808	1.06157	2.12314	5.09554	2.54777	0.398089
		4.34279	0.530786	1.06157	1.15808	1.15808	0
		3.0553	1.0065	1.1123	2.2235	1.1517	0.6698
stimulated	rolling flux	1.73712	2.05465	0.210908	1.50756	0.789598	0.421816
		2.89519	2.05465	0.421816	0.753778	1.37272	0.210908
		2.31616	1.02733	2.74181	1.50756	0	1.68727
		1.1798	1.1157	1.8766	0.6635	1.5325	0.0023
	firm adherence	25.6832	31.8471	11.7689	18.4919	5.23678	3.392
		32.8745	19.6873	6.03023	7.19129	4.22189	3.392
		27.7378	30.6891	6.40712	5.13663	4.79361	0.407116
		26.6675	25.7455	8.8603	3.5645	1.9855	1.4215

## Sheet: Fig. 1B
platelets	neutrophils	iMOs
100	66.6667	100
100	64.4444	93.75
97.75	87.5	100

## Sheet: Fig. 1C
	baseline	30 min	1 h	1,5 h	2 h	6 h
platelets	4.77707	16.9851	7.96178	18.0467	30.7856	21.25
	3.7155	21.7622	18.0467	23.3546	19.6391	30.4
	33.9703	46.7091	32.3779	35.0318	47.2399	28.6667
	18.0467	38.2166	62.6327	55.2017	26.5393	34.56
neutrophils	0	0.530786	0.530786	3.18471	5.30786	11.3441
	0	1.06157	0.530786	3.18471	4.77707	7.99113
	1.06157	1.59236	3.18471	2.65393	4.24628	14.2021
	0.530786	1.59236	2.12314	5.30786	5.83864	5.38
iMOs	1.06157	0.530786	2.12314	2.12314	0.530786	2.16078
	0	1.59236	1.59236	0.530786	1.06157	3.24131
	0	2.12314	2.12314	1.06157	3.18471	2.0616

## Sheet: Fig. 2A
isotype control		10-24 μm	25-39 μm	40-54 μm	55-69 μm	70-84 μm	85-100 μm		anti-CD42b mAb		10-24 μm	25-39 μm	40-54 μm	55-69 μm	70-84 μm	85-100 μm		unstimulated		10-24 μm	25-39 μm	40-54 μm	55-69 μm	70-84 μm	85-100 μm
neutrophils	rolling flux	15.2866	23.8741	43.7026	8.0533	0.767401	0		neutrophils	rolling flux	7.19129	20.2664	18.0907	25.2255	47.3689	63.2519		neutrophils	rolling flux	9.7882	15.4891	10.6911	13.9252	9.887	11.23
		34.9201	53.5136	35.0218	6.36943	1.1374	0				29.6044	41.8384	26.7591	35.3156	25.4777	38.0612				7.5821	9.8868	15.24	16.1101	8.5401	9.8965
		33.3727	35.6719	7.86956	19.8323	2.068	0.530786				3.74672	24.709	17.6544	23.2106	24.5496	16.8602				13.231	13.89	12.0045	12.4754	12.3329	10.6688
		14.6987	13.9987	9.43619	3.94799	22.338	3.18471				6.36943	3.74672	23.0617	20.8454	19.0634	12.1768				13.6696	14.0122	10.1214	10.2832	9.8265	12.9865
	firm adherence	7.64331	11.2614	2.1714	0.732118	0	0			firm adherence	2.05465	0	1.13067	3.15318	4.89956	0.884643			firm adherence	1.121	1.3354	0.6556	0.2323	0	0.1101
		6.40752	4.66147	1.1623	1.10773	0	0.707714				2.69131	2.49781	0.753778	0	1.27389	2.33028				1.0823	0.8671	0.9825	0.5421	0	0.217
		3.28321	4.12094	2.01564	0.192546	0.413599	0				0	0	2.07699	1.61935	0.478904	0.208151				0.8972	1.2285	0.6774	0	0.02	0.01
		5.72104	4.4022	1.76929	1.0528	0	0.145268				0.909918	0.624454	1.8303	1.4476	0.897102	0.374672				0.7654	1.3209	0.665	0.681	0.12	0
	transmigration	8.49257	37.8382	2.65393	0.488079	0.511601	0			transmigration	3.42442	1.15808	2.01008	1.89191	5.55283	1.17952			transmigration	2.3455	3.1124	1.993	2.0013	3.89	0.9545
		23.7457	12.8035	3.09948	0.184621	0.758265	0.943619				1.7942	2.49781	1.50756	2.10212	2.03822	0.51784				2.2201	3.5618	1.8846	2.0796	3.1042	1.332
		25.4269	29.4397	8.73445	0.385092	0.551466	0.530786				1.87336	0.732118	0.692329	1.9792	3.99087	0.693837				3.7511	2.9875	1.3352	2.3303	4.2156	1.4508
		15.0422	15.1653	1.17952	1.28111	0.749344	0				1.81984	0	1.46424	0.772052	1.04662	0.749344				2.98	2.9964	2.1015	1.0661	3.7005	1.005
iMOs	rolling flux	3.82166	13.0632	5.42849	10.528	7.29031	6.36943		iMOs	rolling flux	3.08198	1.73712	8.29156	6.62168	7.10436	2.65393		iMOs	rolling flux	1.7558	1.5275	3.95	4.0032	3.7706	2.3546
		4.88881	10.8146	9.43619	6.36943	6.06612	6.36943				2.69131	4.99563	3.76889	3.15318	1.78344	3.8838				4.6881	5.9645	3.9287	3.6721	3.8466	2.1387
		7.34934	7.56627	6.55083	1.92546	7.36002	3.45011				6.55676	4.9418	5.19247	7.01717	4.07069	6.03638				3.1751	6.3242	3.0864	3.0855	2.7902	4.0219
		2.86052	14.582	5.41032	4.19271	5.62008	4.60014				2.72975	3.12227	1.8303	3.18471	5.83117	2.81004				3.10021	5.8751	4.9511	3.7401	3.97	4.9282
	firm adherence	3.82166	6.75682	1.8095	1.28121	0.3837	0			firm adherence	5.13663	2.89519	1.13067	1.57659	0.734934	0.884643			firm adherence	0	0.6504	0.6655	0.9603	1.1122	0.9745
		9.07923	3.21948	1.39476	1.38466	0.379133	0.353857				0	1.24891	0.376889	1.26127	2.29299	2.33028				0	0	0.7021	0.9008	1.3001	0.988
		4.76753	3.85192	3.77933	0.770185	0.413599	0				0.93668	1.09818	1.38466	1.07956	1.19726	0.624454				0.0252	0.3022	0.6104	0.7624	0.8988	1.3631
		5.71615	3.20804	1.72147	1.5792	0.374672	0.335233				0.909918	1.24891	1.46424	0.289519	2.01848	1.31135				0.4	0.1995	0.6785	1.0028	0.8768	1.005
	transmigration	5.09554	5.70576	2.41266	1.84621	0.511601	0.235905			transmigration	2.05465	1.93013	1.50756	1.05106	0.816593	0.589762			transmigration	0.7588	0.8075	0.8565	0.2352	0	0
		2.32801	3.69167	2.9445	1.7971	0.252755	0.353857				2.99034	0.832605	2.26133	1.26127	1.86837	0.51784				0.7415	0.9965	0.9976	0.5487	0.2	0
		2.73601	11.1889	10.8206	1.16464	0.275733	0.223489				3.12227	1.46424	1.38466	1.07956	1.27708	0.693837				0.5022	1.37	1.2523	0.2001	0	0.004
		8.71033	6.41609	8.25666	9.12425	0	0				1.81984	1.66521	1.2202	0.579039	2.99034	0.624454				0.6784	1.112	0.7504	0.1998	0.04	0

## Sheet: Fig. 2B
isotype control		10-24 μm	25-39 μm	40-54 μm	55-69 μm	70-84 μm	85-100 μm		anti-Ly6G mAb		10-24 μm	25-39 μm	40-54 μm	55-69 μm	70-84 μm	85-100 μm		unstimulated		10-24 μm	25-39 μm	40-54 μm	55-69 μm	70-84 μm	85-100 μm
	rolling flux	3.82166	13.0632	5.42849	6.36943	7.29031	6.36943			rolling flux	4.37118	6.53017	8.77474	8.76054	12.9488	11.1465			rolling flux	1.7558	1.5275	3.95	4.0032	3.7706	2.3546
		4.88881	10.8146	5.57906	1.92546	6.06612	3.45011				3.92294	6.36943	5.11127	6.18209	7.33924	2.12314				4.6881	5.9645	3.9287	3.6721	3.8466	2.1387
		2.46241	5.92385	6.55083	4.19271	6.61759	2.34663				3.61899	7.37202	11.8795	11.9123	10.4514	11.8289				3.1751	6.3242	3.0864	3.0855	2.7902	4.0219
		7.34934	14.582	5.41032	10.528	5.62008	4.60014				0.643376	3.43529	6.2275	5.58769	7.3022	3.18471				3.10021	5.8751	4.9511	3.7401	3.97	4.9282
	firm adherence	3.82166	6.75682	1.8095	1.28121	0.3837	0			firm adherence	1.06989	3.51625	3.61313	3.86494	1.39987	0.796178			firm adherence	0	0.6504	0.6655	0.9603	1.1122	0.9745
		9.07923	3.1698	1.39476	1.38466	0.379133	0.353857				2.89519	2.94881	1.17952	1.31135	1.50934	0.530786				0	0	0.7021	0.9008	1.3001	0.988
		1.6416	3.21948	3.77933	0.770185	0.413599	0				1.72147	2.22283	3.28582	2.18797	0.394392	1.36488				0.0252	0.3022	0.6104	0.7624	0.8988	1.3631
		5.71615	3.20804	1.72147	0.873481	0.374672	0.335233				1.93013	2.3971	2.65976	1.27389	1.1511	1.48126				0.4	0.1995	0.6785	1.0028	0.8768	1.005
	transmigration	5.09554	7.83126	3.41266	1.09818	0.511601	0.235905			transmigration	2.61529	5.02321	6.19393	1.3742	0.699937	2.477			transmigration	0.7588	0.8075	0.8565	0.2352	0	0
		2.32801	3.69167	3.9445	1.7971	0.252755	0.353857				3.86026	3.18471	2.88328	0.999126	1.60997	0.707714				0.7415	0.9965	0.9976	0.5487	0.2	0
		3.3491	11.1889	8.82065	1.16464	0.275733	0.223489				3.44293	2.94881	2.86456	2.59315	1.4461	1.17952				0.5022	1.37	1.2523	0.2001	0	0.004
		8.71033	6.41609	8.25666	9.12425	0	0				3.86026	3.88101	3.733	1.35881	1.279	3.45628				0.6784	1.112	0.7504	0.1998	0.04	0

## Sheet: Fig. 3A
unstimulated	10-24 μm	25-39 μm	40-54 μm	55-69 μm	70-84 μm	85-100 μm		CCL2	10-24 μm	25-39 μm	40-54 μm	55-69 μm	70-84 μm	85-100 μm
ICAM-1	32.9703	74.271	65.87	153.286	172.514	83.904		ICAM-1	279.409	218.003	504.335	397.423	436.315	368.183
	42.393	48.118	5.685	150.262	168.54	29.687			241.76	185.56	146.213	466.708	435.681	496.346
	46	19.224	75.713	76.558	212.042	40.35			342.503	283.068	118.911	139.268	446.173	475.219
	33.755	22.8551	61.2387	80.772	199.653	61.7521			301.23	223.476	311.24	304.628	430.221	440.568
VCAM-1	97.8243	159.393	71.0287	180.702	26.843	50.18		VCAM-1	205.003	266.409	206.348	353.708	323.315	355.183
	67.4473	17.4933	140.251	18.511	6.808	53.6317			172.56	328.76	233.213	222.084	322.681	383.346
	24.1113	4.35033	24.5283	89.331	37.399	187.875			270.068	329.503	291.335	126.268	212.051	362.219
	56.78	88.7525	80.3221	111.561	20.2414	77.9854			200.012	306.793	266.972	256.379	288.671	370.519
ICAM-2	197.024	384.426	349.075	376.2	127.568	133.954		ICAM-2	163.003	142.669	264.348	202.423	381.315	332.393
	236.785	320.601	282.324	473.866	165.601	99.637			130.56	186.76	191.213	211.708	380.681	341.346
	322.885	274.315	275.15	317.405	189.775	206.286			128.068	287.503	183.911	219.916	291.173	420.219
	222.057	335.652	301.272	350.621	150.002	155.785			155.971	190.662	210.914	201.38	322.671	377.915
JAM-A	39.982	39.982	50	75	56	80		JAM-A	115	43	98	106	45	180
	27.57	88	27.57	27.57	101	27.57			68	78	78	119	48	68
	17.381	37	36	55	20	17.381			116	119	88	116	133	99
	20.2278	60.1547	41.2895	48.6752	66.7925	56.375			88.6155	60.8713	80.9711	100.97	73.9112	110.641
CCL2	177.089	101.853	93.438	135.054	158.247	109.302		CCL2	389.144	416.8	482.372	356.685	213.709	629.995
	155.909	66.915	94.902	129.484	180.903	122.352			382.678	363.8	279.683	476.322	563.204	258.663
	133.304	193.217	95.346	145.373	171.847	132.737			340.516	656.515	284.047	384.027	216.014	330.864
	148.982	130.751	90.7785	130.982	166.238	119.627			360.977	456.884	302.699	399.318	406.924	499.46
PECAM-1	402.332	229.877	297.758	668.98	601.22	422.036		PECAM-1	468.125	423.439	329.633	382.236	298.665	423.662
	489.62	523.207	550.36	263.451	398.78	535.102			476.554	496.892	598.962	569.669	665.297	478.56
	398.603	602.91	429.822	369.828	388.562	399.262			401.238	452.63	529.661	786.52	532.51	699.326
shear rate	1622.3	1451.01	1189.22	998.552	999.56	1004.54
	2001.6	1201.2	1088.22	1001.2	975.22	955.225
	1449.98	1356.25	1362.1	1298.66	904.393	973.66

## Sheet: Fig. 3B
unstimulated	10-24 μm	25-39 μm	40-54 μm	55-69 μm	70-84 μm	85-100 μm		CCL2	10-24 μm	25-39 μm	40-54 μm	55-69 μm	70-84 μm	85-100 μm
macrophages	1.2	1.4562	0.9856	0.9865	0.8763	0.7785		macrophages	1.1001	2.2311	1.9986	1.0023	1.2	0.665
	0.9965	1.2111	1.012	0.8865	0.9523	0.8625			0.9866	1.9856	2.003	0.963	1.85623	0.0023
	1.4421	1.7335	1.0032	0.99745	0.9697	0.8892			1.001	0.6698	0.98	0.6558	0.668	1.062
pericytes	3.3326	2.22306	2.0065	3.6698	2.5641	2.0013		pericytes	3.0103	4.0044	2.3369	2.2231	2.2056	2.2265
	2.9984	2.0016	1.9975	3.365	2.412	2.301			1.8928	3.2102	2.8925	2.0065	4.22	3.8971
	3.5966	1.89963	1.8993	3.87	2.0669	2.401			2.899	2.8871	2.5562	3.068	3.98	2.6605
collagen IV LER	4.721	5.1102	5.9213	3.8892	4.0013	5.6693		collagen IV LER	5.8932	6.0311	4.663	4.669	4.669	4.331
	4.7922	3.9952	3.8691	4.568	3.6511	3.4502			5.5512	5.052	3.0023	4.75	3.8722	3.871
	3.1106	5.206	5.06	4.001	5.0691	4.5032			4.01	6.663	4.2322	3.016	3.9991	3.552

## Sheet: Fig. 4A
	10-24 μm	25-39 μm	40-54 μm	55-69 μm	70-84 μm	85-100 μm
unstimulated	341.457	342.05	313.564	382.441	236.241	199
	304.09	217.399	480.025	238.025	127.211	239
	307.028	214.416	343.599	209.213	48.468	173
	314.689	267.911	366.22	260.995	166.662	206.331
CCL2	771.284	1395.77	728.1	703.053	482.233	559.615
	818.407	796.421	1091.85	940.897	434.856	497.602
	1589.03	999.043	910	820	309.11	213.432
	906.884	865.646	893.64	506.997	198.664	293.75

## Sheet: Fig. 4B
	5 min	45 min
control antibody	95.8333	126.389
	68.2139	62.1954
	110.855	140.085
	99.0741	137.963
anti-vWF ab	51.1029	33.6119
	52.5166	29.6415
	63.0093	42.6852
	30.6397	22.0539
isotype control (Fab)	96.8333	121.665
	121.46	133.463
	79.8868	96.75
	99.0075	87.6641
anti-GPIbα mAb (Fab)	113.251	101.628
	112.821	130.684
	99.0212	89.5569
	110.534	142.895
vehicle	101.021	140.963
	133.855	138.612
	98.0093	142.098
	101.664	146.253
GPIIbIIIa inhibitor	56.6138	54.6296
	64.7619	36.1905
	63.6876	18.7601
	90.2701	57.0742
isotype control	98.0093	89.7536
	99.7401	133.222
	74.1156	104.253
	62.1905	121.21
anti-CD154 mAb	101.55	90.2201
	98.6523	88.5021
	109.121	89.1045
	99.6332	86.232
anti-CD40 mAb	105.4	81.5505
	106.752	85.2325
	101.221	95.6441
	99.8562	80.0024
anti-CD62P mAb	212	192.222
	99.2838	99.9106
	78.125	112.5
	135.409	95.523
anti-CD162 mAb	122.222	191.667
	96.3889	65.8333
	109.467	98.494
	128.783	142.434
anti-CD31 mAb	106.366	93.0977
	103.938	112.21
	106.253	92.7536
	133.117	98.0519
anti-CD102 mAb	111.23	105.463
	112.522	108.442
	106.877	110.004
	104.652	103.252

## Sheet: Fig. 4C
neutrophil-platelets	iMOs-platelets
81.342	39.1667
90.3401	43.75
83.3333	33.9583
80.75	53.75

[truncated: 22 more sheets: Fig. 4D, Fig. 4E, Fig. 5A, Fig. 5B, Fig. 6A, Fig. 6B, Fig. 6C, Fig. 7A, Fig. 7B, S2 Fig. 1A, S2 Fig. 1B, S3 Fig. 2A, S3 Fig. 2B, S3 Fig. 2C, S4 Fig. 3A, S4 Fig. 3B, S5 Fig. 4, S7 Fig. 5, S8 Fig. 6A, S8 Fig. 6B …]
